# Supplementary material for: The Effect of a Bacillus Probiotic and Essential Oils Compared to an Ionophore on the Rumen Microbiome Composition of Feedlot Cattle
Source: Animals (Basel). 2023 Sep 15;13(18):2927. doi: 10.3390/ani13182927 (PMC10525249; doi:10.3390/ani13182927)
Supplement: Supplementary file 1 [file animals-13-02927-s001.zip]

Archive with 1 entries (1 files):
- animals-2574031-supplementary.pdf
